# Supplementary material for: The Coronavirus Network Explorer: mining a large-scale knowledge graph for effects of SARS-CoV-2 on host cell function
Source: BMC Bioinformatics. 2021 May 3;22:229. doi: 10.1186/s12859-021-04148-x (PMC8091149; doi:10.1186/s12859-021-04148-x)
Supplement: Supplementary file 2 — Additional file 2. Jupyter notebook with example code and data. [file 12859_2021_4148_MOESM2_ESM.tar]

Archive with 18 entries (16 files):
- ./._supplementary_code
- supplementary_code
- supplementary_code/._CoronavirusNetworkExplorer.ipynb
- supplementary_code/CoronavirusNetworkExplorer.ipynb
- supplementary_code/._README
- supplementary_code/README
- supplementary_code/._data
- supplementary_code/data
- supplementary_code/data/._expression_bipartite_graph_edges.txt
- supplementary_code/data/expression_bipartite_graph_edges.txt
- supplementary_code/data/._upstream_gene_ids.txt
- supplementary_code/data/upstream_gene_ids.txt
- supplementary_code/data/._Pneumonia.txt
- supplementary_code/data/Pneumonia.txt
- supplementary_code/data/._Myocarditis.txt
- supplementary_code/data/Myocarditis.txt
- supplementary_code/data/._Coagulation of blood.txt
- supplementary_code/data/Coagulation of blood.txt
