# Supplementary material for: The Coronavirus Network Explorer: mining a large-scale knowledge graph for effects of SARS-CoV-2 on host cell function
Source: BMC Bioinformatics. 2021 May 3;22:229. doi: 10.1186/s12859-021-04148-x (PMC8091149; doi:10.1186/s12859-021-04148-x)
Supplement: Supplementary file 2 — Additional file 2. Jupyter notebook with example code and data. [file 12859_2021_4148_MOESM2_ESM.tar › supplementary_code/CoronavirusNetworkExplorer.ipynb]

# %% [markdown]
### The Coronavirus Network Explorer: Mining a large-scale knowledge graph for effects of SARS-CoV-2 on host cell function

# %% [markdown]
A. Krämer, J.-N. Billaud, S. Tugendreich, D. Shiffman, M. Jones, and J. Green

# %% [markdown]
## Supplementary code 

# %% [code]
import urllib.request
import json
import sys
from pandas import read_csv, DataFrame, Series
import numpy as np
from scipy.linalg import eigh, inv
import matplotlib.pyplot as plt
import matplotlib

# %% [markdown]
### (1) Computationally access networks from the Coronavirus Network Explorer

# %% [code]
BASE_URL = 'https://digitalinsights.qiagen.com/coronavirus-network-explorer/'

# %% [markdown]
#### Load all endpoint functions

# %% [code]
url = urllib.request.urlopen(BASE_URL + 'js/gene_maps_and_function_categories.json')
data = json.loads(url.read())
endpoints = set()
for k in data['categories']:
    endpoints.update(data['categories'][k])

# %% [markdown]
Show endpoints

# %% [code]
print(sorted(endpoints)[:10], '...')

# %% [markdown]
#### Class to access hypothesis networks

Additional methods could be added to access more underlying information like node signs and findings, examine `HypothesisNetwork._nodes` and `HypothesisNetwork._edges` for more details

# %% [code]
class HypothesisNetwork(object):
    
    def __init__(self, endpoint):
        endpoint = endpoint.replace(' ', '_').replace('/', '_').lower()
        url = urllib.request.urlopen(BASE_URL + 'json/%s.json' % endpoint)
        data = json.loads(url.read())
        self.endpoint = data['graph']['endpoint']
        self.category = data['graph']['category']
        self._nodes = data['graph']['nodes']
        self._edges = data['graph']['edges']
        self._node_id_map = {n['label']:n['id'] for n in self._nodes}
        self._id_node_map = {n['id']:n['label'] for n in self._nodes}
        self.nodes = list(self._node_id_map)
        self.edges = [(self._id_node_map[e['from']], self._id_node_map[e['to']]) for e in self._edges]
        
    def __repr__(self):
        return self.endpoint
    
    def get_drugs(self, node):
        for n in self._nodes:
            if n['label'] == node:
                return [d['name'] for d in n['drugs']]
            
    def get_node_description(self, node):
        for n in self._nodes:
            if n['label'] == node:
                return n['description']

# %% [markdown]
#### Load example network

# %% [code]
H = HypothesisNetwork('Replication of coronavirus')

# %% [code]
print(H)

# %% [markdown]
Show nodes

# %% [code]
print(H.nodes[:20], '...')

# %% [markdown]
Show edges

# %% [code]
print(['%s -> %s' % e for e in H.edges][:10], '...')

# %% [markdown]
Get description of a given node

# %% [code]
print(H.get_node_description('ITGB1'))

# %% [markdown]
Get drugs targeting a given gene

# %% [code]
H.get_drugs('CCR5')

# %% [markdown]
### (2) Gene-function prioritization and prediction using gene embeddings from the gene-expression bipartite graph

# %% [markdown]
Example implementation and data similar to that used in the CNE

# %% [markdown]
Load graph representing signed causal gene-expression relationships curated from the literature

# %% [code]
with open('data/expression_bipartite_graph_edges.txt') as f:
    expression_bipartite_graph = {}
    for l in f:
        fn, tn, s = [int(x) for x in l.rstrip('\n').split('\t')]
        expression_bipartite_graph.setdefault(fn, {})[tn] = s

# %% [markdown]
Load gene IDs mapped to gene names (upstream only)   
**Note:** Downstream gene IDs are not the same as upstream gene IDs here. Downstream gene names are not needed to demonstrate the method, but can be obtained from IPA. 

# %% [code]
with open('data/upstream_gene_ids.txt') as f:
    gene_id_map = {}
    for l in f:
        s = l.rstrip('\n').split('\t')
        gene_id_map[int(s[0])] = s[1]

# %% [markdown]
Signed adjacency matrix of expression bipartite graph

# %% [code]
bpg = DataFrame(expression_bipartite_graph).fillna(0).astype(int)

# %% [markdown]
Compute eigenvectors and -values used in low-rank approximation, eigenvectors are "left" eigenvectors in a SVD of the matrix $W$

# %% [code]
sqrtNk = np.sqrt(abs(bpg).sum())
W = bpg/sqrtNk
S = W.T.dot(W)
v, w = eigh(S)
eigenvalues = Series(v)
eigenvectors = DataFrame(w, index=S.index)

# %% [markdown]
For illustration, show eigenvalue spectrum

# %% [code]
matplotlib.rcParams['figure.figsize'] = (3, 3)
eigenvalues.plot()
plt.yscale('log')
cut = eigenvalues.shape[0]-100
ymax = eigenvalues.max()
plt.plot([cut, cut], [1.e-3, ymax], 'r--')
_ = plt.ylim([1.e-3, ymax])

# %% [markdown]
Use eigenvectors for top $K=100$ eigenvalues to construct embedding vectors. This is the matrix $U$.

# %% [code]
K = 100

# %% [code]
embedding_vectors = eigenvectors.T[-K:].rename(columns=gene_id_map)[::-1].rename(index=lambda k: eigenvectors.shape[1]-k).T
embedding_vectors = embedding_vectors.loc[sorted(embedding_vectors.index)]

# %% [code]
embedding_vectors

# %% [markdown]
Load CGF (bipartite graph) for selected functions (vector $y$)

# %% [code]
function = 'Coagulation of blood' # 'Myocarditis', 'Pneumonia', 'Coagulation of blood'
y = read_csv('data/%s.txt' % function, sep='\t', header=None, index_col=0)[1]
y.index.name = ''

# %% [markdown]
Compute gene prediction scores $s = U \beta$, where $\beta = U^Ty$, and normalize to z-scores:

# %% [code]
beta = embedding_vectors.T[y.index] @ y

# %% [code]
scores = embedding_vectors @ beta

# %% [code]
z_scores = (scores - scores.mean())/scores.std()

# %% [markdown]
Sort z-scores

# %% [code]
z_scores.sort_values()

# %% [code]
