# Supplementary material for: The Coronavirus Network Explorer: mining a large-scale knowledge graph for effects of SARS-CoV-2 on host cell function
Source: BMC Bioinformatics. 2021 May 3;22:229. doi: 10.1186/s12859-021-04148-x (PMC8091149; doi:10.1186/s12859-021-04148-x)
Supplement: Supplementary file 2 — Additional file 2. Jupyter notebook with example code and data. [file 12859_2021_4148_MOESM2_ESM.tar › supplementary_code/README]

Supplementary code
==================

The included jupyter notebook contains code for

(1) computational access to hypothesis networks in the CNE

(2) reproducing the method to compute gene embeddings from curated gene expression
    findings, and examples for its application to the prediction and prioritization
    of signed, causal gene-function associations

Prerequesites:
--------------

  python 3.8
  numpy
  scipy
  pandas
  matplotlib
  jupyter

To start:
---------

  jupyter lab CoronaVirusNetworkExplorer.ipynb

Included files:
---------------

CoronaVirusNetworkExplorer.ipynb
  -Jupyter notebook
expression_bipartite_graph_edges.txt
  -defines signed expression bipartite graph
upstream_gene_ids.txt
  -mapping of gene names
Myocarditis.txt
  -curated causal gene-function relationships for "Myocarditis"
Coagulation of blood.txt
  -curated causal gene-function relationships for "Coagulation of blood"
Pneumonia.txt
  -curated causal gene-function relationships for "Pneumonia"
README
  -this file
