# Supplementary material for: The Coronavirus Network Explorer: mining a large-scale knowledge graph for effects of SARS-CoV-2 on host cell function
Source: BMC Bioinformatics. 2021 May 3;22:229. doi: 10.1186/s12859-021-04148-x (PMC8091149; doi:10.1186/s12859-021-04148-x)
Supplement: Supplementary file 2 — Additional file 2. Jupyter notebook with example code and data. [file 12859_2021_4148_MOESM2_ESM.tar › supplementary_code/data/expression_bipartite_graph_edges.txt]

530	7666	1
530	7665	1
530	7667	1
530	12418	1
530	12761	1
530	2935	1
530	7670	1
530	7669	1
242	4147	-1
242	216	1
242	1787	1
242	1911	-1
242	5883	1
242	4091	1
242	1173	1
242	5882	1
242	8944	1
242	2935	-1
242	4113	1
242	4111	1
242	7843	1
242	1914	1
242	4110	1
242	5468	1
242	87	1
242	12069	1
242	3887	1
242	3777	1
242	12491	-1
242	5617	1
242	5612	1
242	5581	-1
242	2487	1
242	9108	1
242	2567	1
242	2690	1
242	3935	-1
242	867	1
242	1147	1
2299	1111	1
2299	6387	1
2299	9633	1
2299	12336	1
2299	12838	1
2299	5554	1
2299	5466	1
2299	8743	1
2299	12671	1
2299	2834	1
2299	6594	1
2299	6925	1
2299	9818	1
2299	2143	1
2299	4023	1
2299	5555	1
2299	7774	1
499	5566	1
499	5617	1
499	12935	1
499	1914	1
499	1693	1
499	11248	1
499	5417	1
499	8317	1
499	5466	1
499	7806	1
499	96	1
499	12069	1
1969	11823	1
1969	11885	1
1969	11884	1
1969	10138	1
1969	5326	1
1969	9280	1
1969	11883	1
1969	8472	1
1969	9257	1
1969	7315	1
1969	5048	1
1969	663	1
1969	5008	1
1969	8821	-1
1969	1173	1
1969	1579	1
1969	8093	1
1969	11849	1
1969	7946	1
1969	2680	1
1969	11139	1
1969	5697	-1
1969	4595	1
1969	1871	1
1969	2025	1
1969	10729	1
1969	9920	1
1969	5450	1
1969	7846	1
1969	3584	1
1969	1914	1
1969	11041	1
1969	6381	1
1969	5451	1
1969	9372	1
1969	5135	-1
1969	204	1
1969	4153	1
1969	8843	1
1969	2617	1
1969	10706	1
1969	7314	1
1969	6525	1
1969	3887	1
1969	4480	1
1969	2597	1
1969	10291	1
1969	131	1
1969	2647	-1
1969	4019	1
1969	3234	1
1969	5274	1
1969	10951	1
1969	2656	1
1969	2352	1
1969	4092	1
1969	12079	1
1969	1693	1
1969	1077	1
1969	10246	1
1969	6826	-1
1969	7231	1
1969	7381	1
1969	11807	1
1969	6080	1
1969	10104	1
1969	3773	1
1969	430	-1
1969	8709	1
1969	10649	1
1969	9602	1
1969	12604	1
1969	5586	1
1969	3105	1
1969	357	1
1969	7805	1
1969	4714	-1
1969	1912	1
1969	1911	1
1969	6189	1
1969	1210	1
1969	2353	1
1969	5114	-1
1969	5554	1
1969	7819	1
1969	5758	1
1969	965	1
1969	648	1
1969	10418	1
1969	8477	1
1969	6382	1
1969	10609	1
1969	5183	1
1969	10858	1
1969	9107	1
1969	8427	1
1969	3560	1
1969	11170	1
1969	5907	1
1969	12072	1
1969	1598	1
1969	7883	1
1969	10931	1
1969	3382	1
1969	1664	1
1969	4393	1
1969	1666	1
1969	13054	1
1969	4737	-1
1969	7843	1
1969	8469	1
1969	10572	1
1969	237	-1
1969	5863	1
1969	11888	1
1969	6999	1
1969	2327	1
1969	5968	1
1969	8317	1
1969	9089	1
1969	8942	1
1969	4723	1
1969	12749	1
1969	8473	1
1969	491	1
1969	9299	1
1969	5777	1
1969	3051	1
1969	13051	-1
1969	5750	1
1969	8262	1
1969	5700	1
1969	9712	1
1969	9195	1
1969	3682	1
1969	2692	1
1969	3686	1
1969	7692	1
1969	924	1
1969	1820	1
1969	6728	1
1969	6727	1
1969	7853	1
1969	10550	1
1969	10292	1
1969	4066	1
1969	9193	1
1969	5745	1
1969	5046	1
1969	1663	1
1969	5049	1
1969	3052	1
1969	5050	1
1969	11814	1
1969	2138	1
1969	10731	-1
1969	10891	1
1969	3029	1
1969	6597	1
1969	10811	-1
1969	12099	1
1969	4136	1
1969	8866	1
1969	10807	-1
1969	2336	1
1969	5121	1
1969	4074	1
1969	11786	1
1969	11303	1
1969	7365	1
1969	8867	1
1969	2134	1
1969	1795	1
1969	368	1
1969	1090	1
1969	5466	-1
1969	5022	1
1969	11103	1
1969	2143	1
1969	3992	1
1969	3079	1
1969	5736	1
1969	5007	1
1969	11820	1
1969	6078	1
1969	7940	1
1969	4126	1
1969	12605	1
1969	4514	1
1969	6892	1
1969	5397	1
1969	6339	1
1969	9335	1
1969	2851	1
1969	12373	1
1969	6781	1
1969	1004	1
1969	3777	1
1969	3345	1
1969	322	1
1969	11921	1
1969	5419	-1
1969	3461	1
1969	848	1
1969	12177	1
1969	10437	1
1969	6954	1
1969	1892	1
1969	11194	1
1969	1896	1
1969	3654	1
1969	87	1
1969	1239	1
1969	12254	1
1969	1916	1
1969	11816	1
1969	3792	1
1969	11190	1
1969	552	1
1969	2056	1
1969	7059	1
1969	1797	1
1969	6314	1
1969	11819	1
1969	7707	1
1969	6508	1
1969	5669	1
1969	353	1
1969	5749	1
1969	7311	1
1969	5490	1
1969	1118	1
1969	7339	1
1969	8235	1
1969	1469	1
1969	2789	1
1969	1689	1
1969	1919	-1
1969	6172	1
1969	3053	1
1969	4217	1
1969	12429	1
1969	10417	1
1969	6097	-1
1969	6095	1
1969	12612	1
1969	6085	1
1969	2663	1
1969	1018	1
1969	11771	1
1969	213	1
1969	4110	1
1969	2487	1
1969	8468	1
1969	5755	1
1969	3174	1
1969	6817	1
1969	7349	1
1969	2328	1
1969	9090	1
1969	1786	1
1969	8744	1
1969	2004	1
1969	2436	1
1969	11007	1
1969	12068	1
1969	5969	1
1969	5101	1
1969	6446	1
1969	297	1
1969	10351	1
1969	1083	1
1969	1085	1
1969	5006	1
1969	8523	-1
1969	2681	1
1969	3745	1
1969	3233	1
1969	8483	-1
1969	11033	1
1969	111	1
1969	9122	1
1969	12911	1
1969	7075	1
1969	12748	1
1969	3435	1
1969	7064	1
1969	1147	1
1971	297	1
1971	10138	1
1971	5326	1
1971	5008	1
1971	9712	1
1971	1871	-1
1971	2025	1
1971	10437	1
1971	8427	1
1971	5490	1
1971	5451	1
1971	7311	-1
1971	12967	-1
1971	6525	1
1971	5274	1
1971	10246	1
1971	204	1
1971	7381	1
1971	1767	1
1971	9602	1
1971	3105	1
1971	357	1
1971	1911	1
1971	10417	1
1971	6382	1
1971	10858	1
1971	1598	1
1971	7883	1
1971	4393	1
1971	8709	1
1971	5863	1
1971	12749	1
1971	9299	1
1971	5704	1
1971	6728	-1
1971	7853	1
1971	10292	1
1971	5745	1
1971	9257	1
1971	5050	1
1971	430	-1
1971	4276	1
1971	2336	-1
1971	4074	1
1971	11303	1
1971	7365	-1
1971	11103	1
1971	2143	1
1971	3992	-1
1971	5007	1
1971	11820	-1
1971	11819	-1
1971	3435	1
1971	7692	1
1971	8093	1
1971	4723	1
1971	3777	-1
1971	628	1
1971	322	-1
1971	3461	1
1971	848	1
1971	11194	1
1971	2328	-1
1971	3654	1
1971	87	-1
1971	11190	-1
1971	1210	1
1971	6314	-1
1971	6078	-1
1971	6508	-1
1971	353	1
1971	491	1
1971	1941	1
1971	2789	1
1971	6095	1
1971	6085	1
1971	4514	1
1971	11771	-1
1971	7805	1
1971	3174	1
1971	7349	1
1971	5761	1
1971	9089	1
1971	8744	1
1971	5101	1
1971	7314	-1
1971	3233	-1
1971	494	-1
1971	7064	1
1972	5490	1
1972	11303	1
1972	7365	1
1972	5326	1
1972	1210	1
1972	3435	1
1972	9089	1
1972	8459	1
1972	698	1
1972	12749	1
1972	322	-1
1972	5921	-1
1972	4276	1
1972	7692	1
1972	9712	1
1972	4723	1
1972	4074	1
1489	2943	-1
1489	7351	-1
1489	7760	-1
1489	5326	-1
1489	4003	-1
1489	368	-1
1489	414	-1
1489	5617	-1
1489	4865	-1
1489	12069	-1
1489	10179	-1
1489	10178	-1
1489	868	-1
1489	9363	-1
1489	5572	-1
1489	12937	-1
1057	217	1
1057	11814	1
1057	12100	1
1057	10948	1
1057	2649	1
1057	1676	1
1057	2657	1
1057	7059	1
1057	12068	1
1057	2754	1
1057	12761	1
1057	2651	1
1057	5617	1
1057	1863	1
1057	1721	1
1057	1861	-1
1057	5572	1
1057	1871	1
1057	1675	1
1057	7072	1
1057	7054	1
2224	1149	1
2224	8400	-1
2224	1911	-1
2224	1114	-1
2224	1118	-1
2224	10773	-1
2224	96	1
2224	10610	-1
2224	5407	1
2224	88	-1
2224	1564	-1
2224	4512	-1
150	12239	-1
150	7679	-1
150	2943	-1
150	150	-1
150	1693	-1
150	11454	1
150	677	1
150	11460	-1
150	919	-1
150	3888	-1
150	3015	-1
150	10251	-1
150	9392	1
150	918	-1
1052	2317	1
1052	12100	1
1052	3435	-1
1052	1778	1
1052	2336	1
1052	5572	1
1052	1579	1
1052	9516	-1
1052	5468	1
1052	2356	1
1052	8943	1
1052	12069	1
1052	5542	1
1052	7075	-1
1052	7073	-1
1052	7064	-1
1053	5751	1
1053	12100	1
1053	5489	1
1053	1697	1
1053	9930	1
1053	5740	1
1053	2548	1
1053	5617	1
1053	1892	1
1053	4442	1
1053	2327	1
1053	7054	1
1053	5557	1
1054	9280	1
1054	2869	1
1054	5736	1
1054	12742	-1
1054	8744	1
1054	11917	-1
1054	9797	-1
1054	10417	1
1054	2626	-1
590	217	-1
590	11814	1
590	1683	1
590	10894	-1
590	10895	-1
590	5755	1
590	10890	1
590	10417	-1
590	8514	1
590	12441	-1
590	11834	-1
590	7523	1
590	2663	1
590	7345	-1
590	1875	1
590	6009	1
590	8469	-1
590	11820	1
590	11819	1
590	7807	-1
590	9517	1
590	1106	1
590	8744	-1
590	7063	1
590	4941	1
590	4092	-1
590	9322	-1
590	5416	1
590	10572	1
590	7941	1
590	8278	1
590	7054	1
884	2754	-1
884	5542	1
884	5557	1
884	5468	1
884	1592	1
884	5551	-1
884	5617	1
884	2661	1
884	5612	-1
884	12069	-1
884	4342	-1
885	2662	-1
885	2655	-1
885	5468	1
885	6352	-1
885	5844	-1
885	2647	-1
885	12597	1
885	12599	1
883	9280	1
883	5468	1
883	5551	1
883	6352	-1
883	5844	1
883	5615	1
883	12597	1
883	10352	1
883	5542	1
7	122	-1
7	12604	1
7	677	-1
7	9249	1
7	5572	-1
7	1314	-1
796	9280	1
796	9285	1
796	4834	1
796	1912	-1
796	4111	1
796	10060	1
796	10059	1
796	12351	1
796	4342	1
796	7349	1
796	12441	1
796	1697	1
796	5882	1
796	705	1
796	7345	1
796	9030	1
796	4374	1
796	4110	1
796	9087	1
796	6129	1
796	12749	1
796	5604	1
796	4747	1
796	1693	1
796	2658	1
796	3507	1
795	2754	-1
795	4220	-1
795	7062	1
795	540	1
795	7058	1
795	5542	1
795	991	-1
795	5548	-1
795	1693	1
795	12069	-1
795	12749	1
795	5407	-1
795	2654	-1
795	1147	1
1413	9280	-1
1413	12100	-1
1413	5724	-1
1413	1683	-1
1413	7058	1
1413	5091	1
1413	10893	-1
1413	4127	1
1413	4010	1
1413	12741	-1
1413	10889	-1
1413	6508	-1
1413	4179	-1
1413	7707	-1
1413	1751	1
1413	7020	1
1413	5405	-1
1413	7526	1
1413	3886	-1
1413	158	-1
1413	3100	-1
1413	7345	-1
1413	4413	-1
1413	5007	-1
1413	845	-1
1413	2552	-1
1413	11088	-1
1413	1192	-1
1413	12749	-1
1413	8909	1
1413	10529	1
1413	6345	1
1413	1239	-1
1413	1236	-1
1413	1233	-1
1413	12091	-1
1413	5851	-1
1413	5419	-1
1413	5418	-1
1413	10104	-1
1413	3254	-1
1413	5581	-1
1413	6009	-1
1413	2667	-1
1413	9252	1
1060	1149	1
1060	11814	1
1060	11056	1
1060	11882	1
1060	1911	1
1060	1208	1
1060	1114	-1
1060	10417	1
1060	9284	1
1060	8159	1
1060	1861	-1
1060	5007	-1
1060	8407	1
1060	5755	1
1060	4110	1
1060	2327	1
1060	8744	1
1060	12812	1
1060	6339	-1
1060	4092	-1
1060	10104	1
1060	1882	1
1060	2328	1
1060	7075	1
1060	7064	1
1060	1147	1
1058	5754	1
1058	7055	1
1058	5542	-1
1058	1809	1
1058	5550	1
1058	5739	1
1058	7809	1
1058	1802	1
1058	1814	1
1058	12069	-1
1058	5581	-1
1058	5085	1
1058	5095	1
1059	9280	1
1059	1766	1
1059	12222	1
1059	11814	1
1059	5542	1
1059	1809	1
1059	5548	1
1059	5547	1
1059	1814	1
1059	5617	1
1059	5466	1
1059	5572	1
1926	9280	1
1926	11884	1
1926	1683	1
1926	11685	-1
1926	10463	-1
1926	1194	1
1926	9284	1
1926	9286	1
1926	663	1
1926	6348	1
1926	7744	1
1926	6386	1
1926	4998	1
1926	4292	1
1926	4293	1
1926	752	1
1926	4181	1
1926	1588	1
1926	1861	1
1926	5697	1
1926	7345	-1
1926	7458	-1
1926	1875	-1
1926	1916	1
1926	7847	1
1926	1914	1
1926	5468	-1
1926	7311	1
1926	7314	1
1926	2617	-1
1926	11088	1
1926	10949	1
1926	6885	-1
1926	10948	1
1926	4018	1
1926	2352	1
1926	1239	1
1926	1236	1
1926	5654	1
1926	1233	1
1926	4092	1
1926	1693	-1
1926	1694	1
1926	7231	1
1926	12941	1
1926	12761	1
1926	10104	1
1926	10105	1
1926	5531	1
1926	10102	1
1926	5306	-1
1926	1663	-1
1926	7058	1
1926	1912	1
1926	5262	-1
1926	7694	1
1926	3185	1
1926	2538	1
1926	4342	1
1926	7349	1
1926	11834	1
1926	546	1
1926	7845	1
1926	2185	-1
1926	2754	-1
1926	5863	-1
1926	4110	1
1926	8337	-1
1926	10529	-1
1926	2692	1
1926	5190	-1
1926	3484	1
1926	10895	1
1926	10890	-1
1926	10891	-1
1926	10927	-1
1926	11687	1
1926	1701	1
1926	4572	1
1926	5572	-1
1926	8297	1
1926	2336	1
1926	1807	1
1926	700	1
1926	2276	1
1926	9337	1
1926	12190	1
1926	12189	1
1926	12188	1
1926	10187	1
1926	5407	-1
1926	2143	-1
1926	1911	1
1926	5007	1
1926	2310	1
1926	5106	1
1926	5557	1
1926	5169	1
1926	7295	-1
1926	6345	1
1926	1873	1
1926	4173	1
1926	1871	1
1926	10478	1
1926	5417	1
1926	5416	1
1926	13058	1
1926	11250	1
1926	2328	1
1926	3654	1
1926	10341	-1
1926	6515	-1
1926	2317	1
1926	3641	-1
1926	11123	1
1926	12073	1
1926	5183	1
1926	3435	-1
1926	5548	-1
1926	2604	-1
1926	2691	-1
1926	8180	1
1926	12497	1
1926	1118	1
1926	7812	1
1926	4385	1
1926	4177	1
1926	10353	1
1926	10417	1
1926	4497	-1
1926	7235	1
1926	5855	1
1926	2885	1
1926	5751	1
1926	8469	1
1926	5758	1
1926	9516	-1
1926	1843	1
1926	1229	-1
1926	8744	-1
1926	12069	-1
1926	12068	1
1926	10702	1
1926	1006	1
1926	385	-1
1926	5431	1
1926	4201	1
1926	9758	1
1926	9323	1
1926	7054	-1
994	5326	1
994	2430	1
994	6296	-1
994	6396	1
994	6261	1
994	12720	1
994	10571	1
994	748	-1
994	12860	1
994	750	-1
994	9010	-1
994	2647	1
994	4345	1
994	4343	1
994	10950	1
994	1695	1
994	1694	1
994	401	1
994	718	-1
994	2552	1
994	6681	1
994	2590	1
994	5621	-1
994	12100	-1
994	12099	1
994	3712	-1
994	233	1
994	5733	1
994	1911	1
994	5739	1
994	5318	1
994	7327	1
994	4619	1
994	11418	1
994	5280	1
994	12098	1
994	5857	1
994	12095	1
994	4393	1
994	1666	-1
994	8943	1
994	4239	-1
994	4744	1
994	5035	1
994	797	1
994	3280	-1
994	4827	1
994	4828	1
994	1148	1
994	4830	-1
994	6071	1
994	9039	1
994	6072	1
994	2747	1
994	4684	1
994	5746	1
994	7486	1
994	2837	1
994	12080	1
994	12079	1
994	12081	1
994	8519	1
994	2140	1
994	10173	1
994	5561	1
994	5557	-1
994	10112	1
994	6596	1
994	6594	1
994	7792	1
994	2709	-1
994	5597	1
994	5598	1
994	6236	1
994	659	1
994	6736	1
994	4023	1
994	87	1
994	7049	1
994	9098	1
994	5841	1
994	6144	1
994	13003	1
994	1114	-1
994	10353	1
994	2662	-1
994	6097	1
994	2660	1
994	2665	1
994	6085	1
994	2663	1
994	4413	1
994	5751	1
994	7806	1
994	5760	1
994	1788	1
994	1790	1
994	1789	-1
994	7558	1
994	1786	1
994	7556	1
994	12971	1
994	7068	1
994	6330	1
994	7904	1
994	3348	1
994	9381	1
994	1501	-1
994	408	1
994	6395	1
994	5578	1
994	5426	1
994	11868	1
994	759	-1
994	760	-1
994	752	-1
994	756	1
994	7578	1
994	1861	1
994	1918	-1
994	2664	-1
994	4904	1
994	4905	1
994	6134	1
994	11323	1
994	2720	-1
994	11322	-1
994	10734	1
994	2538	1
994	2540	1
994	12761	1
994	11857	-1
994	2658	1
994	7657	1
994	1663	1
994	4147	1
994	1654	1
994	4834	-1
994	1678	-1
994	9126	1
994	3733	1
994	12255	-1
994	2735	1
994	2829	1
994	1697	1
994	1935	1
994	5865	-1
994	7557	1
994	9546	1
994	10527	1
994	6146	1
994	3591	1
994	5700	1
994	8719	1
994	5705	1
994	2701	1
994	4332	1
994	5046	1
994	700	1
994	8044	-1
994	2539	1
994	2020	-1
994	12109	1
994	1912	-1
994	3172	-1
994	5736	1
994	235	1
994	11819	1
994	10565	1
994	3995	-1
994	5741	1
994	10224	1
994	1564	1
994	5768	1
994	6563	1
994	1892	1
994	1896	1
994	1903	1
994	8432	1
994	10597	1
994	8588	-1
994	5414	1
994	1760	1
994	2252	-1
994	1761	1
994	1198	1
994	1118	-1
994	5567	1
994	11318	1
994	1941	1
994	695	-1
994	4217	1
994	3588	1
994	3698	1
994	99	-1
994	6139	1
994	10101	-1
994	12083	1
994	12297	-1
994	2742	-1
994	2955	1
994	733	1
994	7075	-1
994	1478	1
994	7064	-1
994	1780	1
994	8821	1
994	11685	1
994	2075	-1
994	12186	1
994	5592	1
994	5594	1
994	10740	1
994	5549	1
994	5550	1
994	9930	-1
994	4294	1
994	4908	1
994	5859	1
994	4153	-1
994	2616	1
994	2472	1
994	9951	1
994	4017	1
994	2627	1
994	2655	1
994	7767	1
994	8587	-1
994	1781	1
994	1784	1
994	3188	1
994	2237	1
994	4328	1
994	12088	1
994	5469	1
994	5470	1
994	3824	-1
994	7571	1
994	2488	1
994	715	-1
994	12089	1
994	741	1
994	5882	1
994	1544	1
994	11810	1
994	9025	1
994	2599	1
994	4110	1
994	2759	1
994	2760	1
994	8336	-1
994	9309	1
994	6074	1
994	9313	1
994	9312	-1
994	5073	-1
994	12163	1
994	4541	1
994	12091	1
994	1764	1
994	7774	1
994	6321	1
994	12564	1
994	1089	1
994	1792	-1
994	1717	1
994	2891	1
994	1719	1
994	1720	-1
994	1721	1
994	1722	1
994	1723	1
994	1724	-1
994	5572	1
994	12173	1
994	9544	1
994	1817	-1
994	1809	1
994	1812	1
994	13073	1
994	1814	1
994	5407	1
994	3249	1
994	6618	-1
994	8407	1
994	1802	1
994	4076	1
994	8723	1
994	1815	1
994	12092	1
994	10041	1
994	5566	1
994	2693	-1
994	2694	-1
994	7618	-1
994	5542	1
994	5551	1
994	5617	1
994	5612	1
994	5615	1
994	5600	1
994	3947	-1
994	8453	1
994	5622	1
994	2851	-1
994	5427	1
994	2682	1
994	4141	-1
994	5591	-1
994	6089	1
994	4385	1
994	3886	1
994	9963	-1
994	9284	1
994	7039	1
994	3208	1
994	7655	1
994	588	1
994	7895	-1
994	6143	1
994	12650	1
994	5569	1
994	3237	1
994	1715	1
994	11484	1
994	1157	-1
994	105	1
994	5016	1
994	1147	1
994	1149	1
994	9280	1
994	6138	1
994	11882	1
994	8788	1
994	7051	-1
994	12607	1
994	10058	1
994	2994	-1
994	6070	1
994	5782	-1
994	7519	1
994	1523	-1
994	727	-1
994	3394	1
994	7345	1
994	7336	1
994	1766	-1
994	3579	1
994	742	1
994	3887	1
994	9063	1
994	11033	1
994	11036	1
994	2644	1
994	11034	1
994	256	1
994	11921	1
994	1718	1
994	3077	1
994	4424	1
994	2743	1
994	1675	1
994	1674	1
994	1751	1
994	5045	1
994	2543	1
994	6787	1
994	12745	1
994	8740	1
994	8159	1
994	2503	1
994	5614	1
994	5468	1
994	6597	1
994	9802	1
994	6543	-1
994	11311	1
994	12736	-1
994	991	1
994	5771	-1
994	10961	1
994	9872	-1
994	5563	1
994	1673	1
994	3610	-1
994	5540	1
994	2704	-1
994	3286	1
994	7692	1
994	8438	-1
994	3287	1
994	10178	1
994	7717	1
994	1397	1
994	12085	1
994	12086	-1
994	9773	1
994	1655	1
994	11055	-1
994	11054	1
994	1660	-1
994	3950	-1
994	11306	1
994	717	1
994	3547	1
994	9204	1
994	1796	1
994	1797	-1
994	5548	1
994	3502	-1
994	12937	1
994	5575	1
994	9750	-1
994	2883	1
994	2886	-1
994	12214	1
994	12215	1
994	8670	1
994	12221	1
994	12222	1
994	8669	1
994	8479	1
994	5568	1
994	9275	1
994	12069	1
994	10351	1
994	1739	1
994	5596	-1
994	6339	1
994	9317	1
994	869	1
994	10352	1
994	9322	1
1928	3175	1
1928	11814	1
1928	7806	-1
1928	11817	1
1928	6085	-1
1928	7679	-1
1928	5468	-1
1928	1006	-1
1928	5617	-1
1928	11088	-1
1928	8400	-1
1928	3762	-1
1928	11078	-1
1928	9122	-1
1928	10417	-1
1928	4343	-1
1929	11884	-1
1929	1683	-1
1929	10464	1
1929	2152	1
1929	1194	-1
1929	663	1
1929	4191	-1
1929	2922	-1
1929	2649	-1
1929	4998	-1
1929	264	-1
1929	4292	-1
1929	11882	-1
1929	3413	-1
1929	2029	-1
1929	1871	-1
1929	1916	-1
1929	1918	-1
1929	5468	1
1929	11079	-1
1929	7314	-1
1929	9122	-1
1929	2647	1
1929	4346	-1
1929	12448	1
1929	1239	1
1929	1237	-1
1929	4092	-1
1929	4115	-1
1929	1245	-1
1929	217	-1
1929	3175	1
1929	2507	1
1929	7057	1
1929	1678	1
1929	1912	-1
1929	1911	-1
1929	7694	-1
1929	5741	-1
1929	5418	1
1929	2337	-1
1929	10417	-1
1929	11813	1
1929	1882	1
1929	10251	-1
1929	1697	1
1929	11066	-1
1929	7716	-1
1929	2754	-1
1929	1831	1
1929	8824	-1
1929	12749	1
1929	4007	-1
1929	11819	-1
1929	3004	-1
1929	5372	-1
1929	5183	-1
1929	3484	-1
1929	4338	-1
1929	1663	-1
1929	5055	1
1929	10891	-1
1929	12941	-1
1929	4179	-1
1929	5572	-1
1929	6200	1
1929	2336	-1
1929	5762	-1
1929	700	1
1929	7500	1
1929	2020	-1
1929	233	-1
1929	12190	1
1929	12189	1
1929	5022	1
1929	5407	-1
1929	2143	1
1929	2012	1
1929	235	-1
1929	236	-1
1929	5548	1
1929	4258	1
1929	5742	-1
1929	2694	1
1929	10360	-1
1929	5417	1
1929	1244	-1
1929	6930	-1
1929	2328	-1
1929	11693	-1
1929	2327	-1
1929	7385	1
1929	11814	-1
1929	11816	-1
1929	11817	-1
1929	232	-1
1929	1208	-1
1929	1243	-1
1929	4141	1
1929	11078	-1
1929	10823	1
1929	8694	1
1929	12518	-1
1929	1151	1
1929	4177	-1
1929	3886	-1
1929	11068	1
1929	11771	1
1929	7655	-1
1929	8407	-1
1929	7806	-1
1929	6820	-1
1929	6601	-1
1929	6600	-1
1929	9516	1
1929	8743	-1
1929	12069	-1
1929	8936	1
1929	1689	1
1929	476	1
1929	11612	-1
1929	1690	1
1929	1006	-1
1929	320	1
1929	7075	1
1929	2347	-1
1929	11818	1
1929	2349	-1
1929	7054	1
1929	7064	-1
1929	1324	1
1924	217	1
1924	4147	1
1924	11123	1
1924	11884	1
1924	7354	1
1924	1683	1
1924	7058	1
1924	10892	1
1924	1911	1
1924	10895	1
1924	5716	1
1924	4181	1
1924	1701	1
1924	5106	1
1924	4572	1
1924	7807	1
1924	4987	-1
1924	5008	1
1924	4191	1
1924	10187	1
1924	10417	1
1924	4074	1
1924	10104	-1
1924	1151	1
1924	10463	-1
1924	4177	1
1924	1932	-1
1924	4293	1
1924	9337	-1
1924	12190	1
1924	9284	1
1924	12188	1
1924	11834	1
1924	10891	-1
1924	1194	1
1924	4828	-1
1924	2731	1
1924	1861	-1
1924	1664	-1
1924	1871	1
1924	1875	-1
1924	7655	1
1924	1916	1
1924	2498	-1
1924	8469	1
1924	1914	1
1924	1176	-1
1924	9516	-1
1924	5468	-1
1924	2697	1
1924	6347	1
1924	7314	1
1924	2004	1
1924	1192	-1
1924	5751	1
1924	2155	-1
1924	12751	1
1924	10949	1
1924	7500	1
1924	10948	1
1924	5654	1
1924	12189	1
1924	4092	1
1924	3962	1
1924	5183	1
1924	246	1
1924	5617	1
1924	5612	-1
1924	5581	-1
1924	5007	1
1924	7075	1
1924	5085	1
1924	5622	1
1924	7064	1
1924	10184	1
1924	10590	1
1925	9280	1
1925	1697	-1
1925	11884	1
1925	1683	1
1925	11685	-1
1925	1194	1
1925	663	1
1925	5008	1
1925	13224	1
1925	10463	1
1925	4100	1
1925	4293	1
1925	4181	1
1925	9295	1
1925	2731	1
1925	7345	-1
1925	1871	1
1925	1875	-1
1925	13058	1
1925	1916	1
1925	2498	-1
1925	2943	1
1925	6381	1
1925	5468	-1
1925	7311	1
1925	4153	1
1925	10702	1
1925	6129	-1
1925	6371	1
1925	10949	1
1925	2647	1
1925	10948	1
1925	4345	-1
1925	1233	-1
1925	1238	-1
1925	2655	1
1925	5855	1
1925	5654	1
1925	2352	1
1925	4092	1
1925	11687	1
1925	1693	1
1925	1694	1
1925	12941	1
1925	12761	1
1925	10104	1
1925	2885	1
1925	4179	1
1925	217	1
1925	4147	1
1925	2507	1
1925	1676	1
1925	7058	1
1925	1911	1
1925	7806	-1
1925	5318	1
1925	2337	1
1925	4342	1
1925	11813	1
1925	2688	1
1925	4256	1
1925	11837	1
1925	3440	1
1925	5882	1
1925	8944	1
1925	8353	1
1925	11250	1
1925	7882	1
1925	3962	1
1925	2754	1
1925	5863	-1
1925	3560	1
1925	8942	-1
1925	12749	1
1925	12751	1
1925	3769	1
1925	5643	1
1925	10187	1
1925	3683	1
1925	4828	-1
1925	3682	-1
1925	2692	1
1925	5183	1
1925	10186	1
1925	10815	1
1925	8407	1
1925	854	1
1925	1663	1
1925	10893	-1
1925	10895	1
1925	10889	-1
1925	12189	1
1925	6838	1
1925	1701	1
1925	4572	1
1925	8224	1
1925	5572	1
1925	4511	1
1925	2336	-1
1925	6613	1
1925	1807	1
1925	700	1
1925	7057	-1
1925	4226	1
1925	2134	-1
1925	10184	1
1925	9337	-1
1925	12190	1
1925	2155	-1
1925	12188	1
1925	5466	1
1925	5022	1
1925	1397	1
1925	3285	1
1925	2732	1
1925	5007	1
1925	8432	1
1925	12202	1
1925	11819	1
1925	1797	1
1925	3517	-1
1925	6665	1
1925	5548	-1
1925	3185	1
1925	5095	1
1925	5545	1
1925	5551	-1
1925	455	-1
1925	5554	-1
1925	5617	-1
1925	5612	-1
1925	5615	-1
1925	2328	1
1925	3654	1
1925	2327	1
1925	6515	-1
1925	11882	1
1925	5622	1
1925	2317	-1
1925	11814	1
1925	11123	1
1925	11817	1
1925	5590	1
1925	5190	-1
1925	5883	1
1925	5884	1
1925	2604	1
1925	246	1
1925	1914	1
1925	10823	-1
1925	12501	1
1925	1151	1
1925	996	1
1925	4177	1
1925	5581	-1
1925	9284	1
1925	10417	1
1925	4498	1
1925	4497	1
1925	7405	-1
1925	11785	-1
1925	5326	1
1925	11771	-1
1925	7655	1
1925	5751	1
1925	8469	1
1925	2454	-1
1925	5758	1
1925	9516	-1
1925	2697	1
1925	4110	1
1925	2004	1
1925	12069	-1
1925	10590	1
1925	12068	1
1925	868	1
1925	11612	1
1925	136	1
1925	2347	1
1925	1664	-1
1925	2349	1
1925	1147	1
1925	9323	1
1925	7054	-1
952	5491	-1
952	7633	1
952	11817	1
952	7161	1
952	3576	1
952	10544	1
952	8923	1
952	7827	-1
952	5581	1
952	2936	1
1986	1683	-1
1986	11834	-1
1986	12937	-1
1986	5326	-1
1986	11882	-1
1986	11179	1
1986	7843	-1
1986	2943	-1
1986	8040	-1
1986	3462	-1
1986	2327	-1
1986	868	-1
1986	7064	-1
13	9280	-1
13	7806	-1
13	9712	-1
13	12069	-1
13	5572	-1
13	495	-1
13	10718	1
395	12239	-1
395	10458	-1
395	11816	-1
395	8923	-1
395	10735	-1
395	7061	-1
395	10680	-1
395	1524	-1
395	8486	-1
395	9016	-1
395	12371	-1
1975	217	1
1975	1149	1
1975	2629	1
1975	1683	1
1975	1678	-1
1975	1911	-1
1975	1209	1
1975	1208	1
1975	5114	1
1975	1914	-1
1975	6741	1
1975	5572	-1
1975	10417	1
1975	11882	1
1975	3440	1
1975	5882	1
1975	5581	-1
1975	3666	-1
1975	2754	1
1975	12214	1
1975	2943	-1
1975	5557	1
1975	5468	-1
1975	2987	1
1975	12069	-1
1975	9280	1
1975	5604	1
1975	9270	1
1975	11612	1
1975	1666	-1
1975	12163	-1
1975	4092	1
1975	11036	-1
1975	1660	-1
1975	1693	1
1975	2658	1
1975	677	1
1975	4376	1
1975	10729	1
1975	5617	1
1975	5542	-1
1975	2328	-1
1975	10352	1
1888	2754	-1
1888	1149	-1
1888	1678	-1
1888	2658	-1
1888	5551	-1
1888	2543	-1
1888	5617	-1
1888	5612	-1
1888	12069	-1
1888	5466	-1
1888	1675	-1
386	11814	-1
386	7706	1
386	7354	-1
386	1169	1
386	12904	1
386	1564	-1
386	7661	1
386	5619	-1
386	6395	1
386	7707	1
386	2037	1
386	5571	-1
386	7407	-1
386	2293	-1
386	7405	-1
386	8994	-1
386	11303	1
386	4834	1
386	11582	1
386	3440	-1
386	7946	1
386	4001	1
386	10125	-1
386	3888	-1
386	2140	1
386	2658	-1
386	7855	-1
386	3395	1
386	4413	1
386	4110	1
386	9708	1
386	7939	1
386	8524	-1
386	3573	1
386	7871	1
386	8447	-1
386	7870	1
386	10225	1
386	2297	-1
386	171	-1
386	10251	-1
386	8444	-1
386	7809	1
386	4014	1
386	2896	-1
386	11033	1
386	11036	1
386	11034	1
386	10628	1
386	11248	1
386	3234	-1
386	5713	1
386	12761	1
386	6352	-1
386	5844	-1
386	12762	1
386	11194	-1
386	8184	1
386	9796	1
386	10648	1
386	1478	1
386	218	-1
386	4468	1
386	6396	-1
343	2463	1
343	11816	1
343	2943	1
343	2655	1
343	5326	1
343	1399	1
343	1403	1
343	1409	1
343	11194	1
343	5748	1
343	2654	1
343	1397	1
343	11833	-1
343	1408	1
1623	1149	-1
1623	11882	1
1623	9797	-1
1623	11679	-1
1623	1911	1
1623	5882	-1
1623	3012	1
1623	1896	-1
1623	1897	-1
1623	1861	1
1623	7073	-1
1623	4393	1
1623	1292	-1
1623	7345	-1
1384	9280	-1
1384	1787	-1
1384	10251	1
1384	1911	-1
1384	5548	-1
1384	5587	1
1384	3886	-1
1384	4293	-1
1384	3588	1
1384	3888	1
1384	149	1
1384	5557	1
1384	5468	1
1384	12069	-1
1384	5542	1
1384	5551	1
1384	5417	1
1384	5600	1
1384	4292	-1
1384	1113	1
1384	5622	1
1384	5016	1
1384	4003	-1
1895	6877	1
1895	11257	1
1895	6928	1
1895	7407	1
1895	9291	1
1895	10561	1
1895	10582	1
1895	12442	1
1895	10579	1
1895	3108	1
1895	10831	1
1895	5491	1
1895	4123	1
1895	2356	1
1895	3361	1
1895	5501	1
1895	10458	1
1895	12903	1
1895	4226	1
1895	9342	1
1895	8808	1
1895	905	-1
1895	5351	1
1895	6174	1
1894	5186	-1
1894	3992	1
1894	4005	1
1894	7405	1
1894	1688	1
1894	13050	1
1894	8177	1
1894	11819	1
1894	2873	-1
1894	8178	1
1894	2872	-1
[truncated: 117,699 more rows]
