# Supplementary material for: The Coronavirus Network Explorer: mining a large-scale knowledge graph for effects of SARS-CoV-2 on host cell function
Source: BMC Bioinformatics. 2021 May 3;22:229. doi: 10.1186/s12859-021-04148-x (PMC8091149; doi:10.1186/s12859-021-04148-x)
Supplement: Supplementary file 2 — Additional file 2. Jupyter notebook with example code and data. [file 12859_2021_4148_MOESM2_ESM.tar › supplementary_code/data/upstream_gene_ids.txt]

0	1810019D21Rik
1	A2M
2	A4GALT
3	ABCA1
4	ABCA12
5	ABCA4
6	ABCA7
7	ABCB1
8	ABCB4
9	ABCB6
10	ABCC1
11	ABCC4
12	ABCC8
13	ABCD1
14	ABCD2
15	ABCG1
16	ABL1
17	ACACA
18	ACACB
19	ACE
20	ACE2
21	ACER3
22	ACHE
23	ACKR2
24	ACKR3
25	ACLY
26	ACOX1
27	ACSL1
28	ACSL4
29	ACSL5
30	ACSS2
31	ACTB
32	ACTL6A
33	ACTN4
34	ACVR1
35	ACVR1C
36	ACVR2A
37	ACVRL1
38	ADA
39	ADAM10
40	ADAM12
41	ADAM15
42	ADAM17
43	ADAMTS12
44	ADCY7
45	ADCYAP1
46	ADGRF5
47	ADIPOQ
48	ADIPOR1
49	ADIPOR2
50	ADM
51	ADM2
52	ADORA1
53	ADORA2A
54	ADORA2B
55	ADORA3
56	ADRA1B
57	ADRB1
58	ADRB2
59	ADRB3
60	AEBP1
61	AFAP1-AS1
62	AFP
63	AGER
64	AGMO
65	AGO2
66	AGPAT2
67	AGPS
68	AGRP
69	AGT
70	AGTR1
71	AGTR2
72	AHI1
73	AHR
74	AIF1
75	AIM2
76	AIMP1
77	AIMP2
78	AIP
79	AIRE
80	AJUBA
81	AKR1B1
82	AKT1
83	AKT2
84	AKT3
85	ALB
86	ALDH1A1
87	ALDH1A2
88	ALDH2
89	ALK
90	ALOX12
91	ALOX15
92	ALOX15B
93	ALOX5
94	AMH
95	ANGPT1
96	ANGPT2
97	ANGPTL2
98	ANGPTL3
99	ANGPTL4
100	ANKRD17
101	ANLN
102	ANXA1
103	ANXA2
104	ANXA7
105	APBB1
106	APC
107	APEX1
108	APLN
109	APLNR
110	APOA1
111	APOA2
112	APOA4
113	APOB
114	APOE
115	APOH
116	APP
117	AQP1
118	AQP7
119	AR
120	AREG
121	ARF6
122	ARG1
123	ARHGAP21
124	ARHGAP31
125	ARHGDIA
126	ARHGDIG
127	ARID1A
128	ARID4A
129	ARID4B
130	ARNT
131	ARNT2
132	ARNTL
133	ARRB1
134	ARRB2
135	ARV1
136	ASAH1
137	ASCL1
138	ASIP
139	ASXL1
140	ASXL2
141	ATF1
142	ATF2
143	ATF3
144	ATF4
145	ATF6
146	ATG5
147	ATG7
148	ATM
149	ATOH1
150	ATP2A2
151	ATP7B
152	ATR
153	AURKA
154	AURKB
155	AVP
156	AVPR1A
157	AXIN1
158	AXL
159	AZGP1
160	B2M
161	B4GALNT1
162	B4GALT6
163	BACH1
164	BACH2
165	BAG1
166	BAG3
167	BAHD1
168	BAK1
169	BAP1
170	BARX2
171	BATF
172	BAX
173	BCAP31
174	BCL10
175	BCL11B
176	BCL2
177	BCL2L1
178	BCL2L11
179	BCL3
180	BCL6
181	BCR
182	BCYRN1
183	BDKRB1
184	BDKRB2
185	BDNF
186	BECN1
187	BEX2
188	BGN
189	BHLHA15
190	BHLHE40
191	BHMT
192	BID
193	BIRC2
194	BIRC3
195	BIRC5
196	BLOC1S5
197	BMI1
198	BMP10
199	BMP15
200	BMP2
201	BMP4
202	BMP5
203	BMP6
204	BMP7
205	BMPER
206	BMPR1A
207	BMPR1B
208	BMPR2
209	BMX
210	BNIP3L
211	BPIFA1
212	BRAF
213	BRCA1
214	BRD2
215	BRD4
216	BRD7
217	BSCL2
218	BSG
219	BTC
220	BTG2
221	BTK
222	BTNL2
223	BTRC
224	Brd4
225	Bvht
226	C1QA
227	C1QBP
228	C2CD5
229	C3
230	C3AR1
231	C5
232	C5AR1
233	C5AR2
234	C9
235	C9orf72
236	CA4
237	CAB39L
238	CALCA
239	CALCB
240	CALR
241	CAMK2D
242	CAMK4
243	CAMKK2
244	CAMP
245	CAPN3
246	CARD11
247	CARD9
248	CARM1
249	CARTPT
250	CASP1
251	CASP3
252	CASP8
253	CASR
254	CAST
255	CASZ1
256	CAT
257	CAV1
258	CBFB
259	CBL
260	CBLB
261	CBS/CBSL
262	CBX3
263	CBX5
264	CBX7
265	CCAT1
266	CCAT2
267	CCDC80
268	CCK
269	CCL11
270	CCL19
271	CCL2
272	CCL21
273	CCL3
274	CCL3L3
275	CCL4
276	CCL5
277	CCN1
278	CCN2
279	CCN3
280	CCN5
281	CCNC
282	CCND1
283	CCNE1
284	CCNH
285	CCNK
286	CCR1
287	CCR2
288	CCR5
289	CD14
290	CD2
291	CD200
292	CD209
293	CD24
294	CD247
295	CD274
296	CD28
297	CD36
298	CD38
299	CD3E
300	CD4
301	CD40
302	CD40LG
303	CD44
304	CD46
305	CD47
306	CD5
307	CD5L
308	CD69
309	CD80
310	CD81
311	CD86
312	CD9
313	CDC42
314	CDH1
315	CDH11
316	CDH2
317	CDK1
318	CDK19
319	CDK2
320	CDK4
321	CDK5
322	CDK5R1
323	CDK8
324	CDK9
325	CDKN1A
326	CDKN1B
327	CDKN2A
328	CDKN2B-AS1
329	CDON
330	CDX1
331	CDX2
332	CEACAM1
333	CEBPA
334	CEBPB
335	CEBPD
336	CEBPE
337	CEL
338	CERK
339	CERS2
340	CERS5
341	CERS6
342	CETP
343	CFB
344	CFLAR
345	CFTR
346	CGA
347	CGAS
348	CGB3 (includes others)
349	CHADL
350	CHCHD5
351	CHD1
352	CHD4
353	CHD7
354	CHEK1
355	CHEK2
356	CHGA
357	CHRM1
358	CHRM3
359	CHRNA1
360	CHRNA3
361	CHRNA7
362	CHUK
363	CIC
364	CIDEC
365	CIITA
366	CIP2A
367	CISH
368	CITED2
369	CLCA2
370	CLCN5
371	CLDN7
372	CLEC10A
373	CLEC11A
374	CLEC1B
375	CLEC4E
376	CLEC4G
377	CLEC7A
378	CLOCK
379	CLPP
380	CLU
381	CMKLR1
382	CNOT3
383	CNOT6L
384	CNR1
385	CNR2
386	CNTF
387	COL18A1
388	COL6A1
389	COL9A1
390	COLQ
391	COMMD1
392	COMMD3-BMI1
393	COPS5
394	CORT
395	COX4I1
396	CPE
397	CPEB1
398	CPT1C
399	CR1L
400	CRBN
401	CREB1
402	CREB3
403	CREB3L1
404	CREB3L2
405	CREB3L3
406	CREBBP
407	CREBZF
408	CREM
409	CRH
410	CRHR1
411	CRHR2
412	CRKL
413	CRNDE
414	CRP
415	CRTC1
416	CRTC2
417	CRTC3
418	CRX
419	CRY1
420	CRY2
421	CRYAB
422	CSF1
423	CSF1R
424	CSF2
425	CSF2RA
426	CSF2RB
427	CSF3
428	CSHL1
429	CSK
430	CSNK2A1
431	CST3
432	CST5
433	CTBP1
434	CTCF
435	CTF1
436	CTLA4
437	CTNNB1
438	CTNNBIP1
439	CTR9
440	CTSB
441	CTSS
442	CUL3
443	CUL4B
444	CUX1
445	CX3CL1
446	CX3CR1
447	CXCL1
448	CXCL10
449	CXCL12
450	CXCL2
451	CXCL3
452	CXCL8
453	CXCR2
454	CXCR3
455	CXCR4
456	CYB5R4
457	CYBA
458	CYBB
459	CYLD
460	CYP19A1
461	CYP1A1
462	CYP1A2
463	CYP1B1
464	CYP27A1
465	CYP27B1
466	CYP2E1
467	CYP2J2
468	CYP4F2
469	CYP51A1
470	CYP7A1
471	Ccl2
472	Cdc42
473	Cdkn1c
474	Cyp2c23
475	Cyp4a14
476	DAB2IP
477	DACH1
478	DAG1
479	DANCR
480	DAP3
481	DAXX
482	DBH
483	DBI
484	DBP
485	DCAF1
486	DCN
487	DDIT3
488	DDR1
489	DDX17
490	DDX25
491	DDX3X
492	DDX5
493	DDX58
494	DEF6
495	DEFB103A/DEFB103B
496	DGAT1
497	DGAT2
498	DGCR8
499	DHX9
500	DICER1
501	DIO2
502	DIO3
503	DIRAS3
504	DKK1
505	DLK1
506	DLL1
507	DLL4
508	DLX2
509	DLX3
510	DLX5
511	DLX6
512	DMD
513	DMP1
514	DMRT1
515	DNAJB6
516	DNASE2
517	DNMT1
518	DNMT3A
519	DNMT3B
520	DOCK2
521	DOCK8
522	DOK1
523	DPP4
524	DPPA2
525	DPPA4
526	DRD2
527	DSP
528	DTNBP1
529	DTX1
530	DUOXA1
531	DUSP1
532	DUSP14
533	DUSP5
534	DUX4
535	DYRK1A
536	E2F1
537	E2F2
538	E2F3
539	E2F4
540	E2F6
541	EBF1
542	EBF2
543	EBI3
544	ECM1
545	ECSIT
546	EDN1
547	EDN3
548	EDNRA
549	EDNRB
550	EED
551	EEF1A2
552	EFNA1
553	EFNA2
554	EFNA3
555	EFNA4
556	EFNA5
557	EFNB2
558	EGF
559	EGFR
560	EGLN1
561	EGLN3
562	EGR1
563	EGR2
564	EGR3
565	EHF
566	EHHADH
567	EHMT1
568	EHMT2
569	EIF2AK2
570	EIF2AK3
571	EIF2AK4
572	EIF2S1
573	EIF3E
574	EIF4E
575	EIF4EBP1
576	EIF4EBP2
577	EIF4G1
578	EIF4G2
579	ELANE
580	ELAVL1
581	ELF1
582	ELF3
583	ELF4
584	ELF5
585	ELK1
586	ELN
587	ELOVL5
588	EMD
589	EN1
590	ENG
591	ENPP2
592	ENTPD1
593	EOMES
594	EP300
595	EP400
596	EPAS1
597	EPB41
598	EPCAM
599	EPHA2
600	EPHB1
601	EPHB4
602	EPHB6
603	EPHX2
604	EPO
605	ERBB2
606	ERBB3
607	ERBB4
608	EREG
609	ERF
610	ERFE
611	ERG
612	ERN1
613	ERVW-1
614	ESR1
615	ESR2
616	ESRRA
617	ESRRB
618	ESRRG
619	ETS1
620	ETS2
621	ETV1
622	ETV4
623	ETV5
624	ETV6
625	EWSR1
626	EYA1
627	EZH2
628	EZR
629	Esrra
630	F10
631	F2
632	F2R
633	F2RL1
634	F3
635	F7
636	FAAH
637	FABP1
638	FABP2
639	FABP4
640	FABP5
641	FADD
642	FADS2
643	FANCC
644	FAS
645	FASLG
646	FASN
647	FAT1
648	FBN1
649	FBXO32
650	FBXW7
651	FCER1A
652	FCER1G
653	FCGR2A
654	FCGR2B
655	FDFT1
656	FEV
657	FFAR1
658	FFAR3
659	FFAR4
660	FGF1
661	FGF10
662	FGF18
663	FGF19
664	FGF2
665	FGF21
666	FGF23
667	FGF4
668	FGF7
669	FGF8
670	FGF9
671	FGFR1
672	FGFR2
673	FGFR3
674	FHIT
675	FHL2
676	FIGLA
677	FKBP4
678	FLCN
679	FLI1
680	FLNA
681	FLT1
682	FLT3LG
683	FMN2
684	FMO3
685	FMR1
686	FN1
687	FNDC5
688	FOS
689	FOSB
690	FOSL1
691	FOSL2
692	FOXA1
693	FOXA2
694	FOXA3
695	FOXC1
696	FOXC2
697	FOXD3
698	FOXF2
699	FOXG1
700	FOXL2
701	FOXM1
702	FOXN1
703	FOXO1
704	FOXO3
705	FOXO4
706	FOXP1
707	FOXP3
708	FPR2
709	FSHB
710	FSHR
711	FST
712	FSTL1
713	FTH1
714	FUT8
715	FYN
716	FZD8
717	FZD9
718	FZR1
719	Firre
720	Foxp1
721	Fus
722	G6PC
723	G6PC3
724	G6PD
725	GAB1
726	GAB2
727	GABBR1
728	GABPA
729	GABPB1
730	GADD45A
731	GAL
732	GAL3ST1
733	GALNT6
734	GAPDH
735	GAS2L3
736	GAS5
737	GAS6
738	GAST
739	GATA1
740	GATA2
741	GATA3
742	GATA4
743	GATA5
744	GATA6
745	GCG
746	GCGR
747	GCH1
748	GCK
749	GDF15
750	GDF2
751	GDF9
752	GDNF
753	GFAP
754	GFI1
755	GFPT1
756	GH1
757	GHR
758	GHRH
759	GHRL
760	GHSR
761	GIP
762	GJA1
763	GLI1
764	GLI2
765	GLI3
766	GLIS2
767	GLIS3
768	GLP1R
769	GLS
770	GMNN
771	GNA11
772	GNA12
773	GNAI2
774	GNAI3
775	GNAQ
776	GNAS
777	GNB3
778	GNE
779	GNL3
780	GNRH1
781	GPAM
782	GPC1
783	GPD2
784	GPER1
785	GPI
786	GPR132
787	GPR37
788	GPRC6A
789	GPS2
790	GPX1
791	GRB2
792	GRHL2
793	GRK2
794	GRM5
795	GRN
796	GRP
797	GSK3A
798	GSK3B
799	GSTP1
800	GSX2
801	GTF2IRD1
802	GUCY2D
803	Gcg
804	Gm12602
805	Gm15807/Hmgn5
806	Gm21596/Hmgb1
807	H1-6
808	H1f1
809	H2AB3 (includes others)
810	H2AX
811	H6PD
812	HAND1
813	HAND2
814	HAS2
815	HAVCR1
816	HAVCR2
817	HBA1/HBA2
818	HBB
819	HBEGF
820	HBP1
821	HCAR1
822	HCAR2
823	HCRT
824	HDAC1
825	HDAC2
826	HDAC3
827	HDAC4
828	HDAC5
829	HDAC6
830	HDAC7
831	HDAC9
832	HDC
833	HELLS
834	HES1
835	HES3
836	HEXIM1
837	HEY1
838	HEY2
839	HFE
840	HGF
841	HHEX
842	HIC1
843	HIF1A
844	HIF1AN
845	HIF3A
846	HINT1
847	HIPK1
848	HIPK2
849	HIRA
850	HLX
851	HMGA1
852	HMGA2
853	HMGB1
854	HMGB2
855	HMGN1
856	HMOX1
857	HNF1A
858	HNF1A-AS1
859	HNF1B
860	HNF4A
861	HNF4G
862	HNRNPA1
863	HNRNPA2B1
864	HNRNPK
865	HOTAIR
866	HOXA10
867	HOXA11
868	HOXA3
869	HOXA5
870	HOXA7
871	HOXA9
872	HOXB13
873	HOXB4
874	HOXB5
875	HOXC6
876	HOXC8
877	HOXD10
878	HOXD3
879	HPX
880	HR
881	HRAS
882	HRG
883	HRH1
884	HRH2
885	HRH3
886	HSD11B1
887	HSD11B2
888	HSD17B4
889	HSF1
890	HSF2
891	HSF4
892	HSP90AB1
893	HSP90B1
894	HSPA1A/HSPA1B
895	HSPA5
896	HSPA9
897	HSPB1
898	HSPB8
899	HSPD1
900	HSPG2
901	HTATIP2
902	HTR2C
903	HTR7
904	HTT
905	Hbb-b1
906	Hbb-b2
907	Hmgb1
908	Hmgn3
909	IAPP
910	ICAM1
911	ICMT
912	ICOS
913	ICOSLG/LOC102723996
914	ID1
915	ID2
916	ID3
917	IDH1
918	IDO1
919	IFI16
920	IFIH1
921	IFITM1
922	IFNA1/IFNA13
923	IFNA10
924	IFNA14
925	IFNA16
926	IFNA2
927	IFNA21
928	IFNA4
929	IFNA5
930	IFNA6
931	IFNA7
932	IFNA8
933	IFNAR1
934	IFNAR2
935	IFNB1
936	IFNE
937	IFNG
938	IFNGR1
939	IFNK
940	IFNL1
941	IFNL3
942	IFNL4
943	IFNW1
944	IFRD1
945	IFT57
946	IFT88
947	IGBP1
948	IGF1
949	IGF1R
950	IGF2
951	IGF2BP1
952	IGF2R
953	IGFBP1
954	IGFBP2
955	IGFBP3
956	IGFBP4
957	IGFBP5
958	IGFBP7
959	IGHM
960	IHH
961	IKBKB
962	IKBKE
963	IKBKG
964	IKZF1
965	IKZF2
966	IKZF3
967	IL10
968	IL10RA
969	IL11
970	IL11RA
971	IL12A
972	IL12B
973	IL13
974	IL13RA2
975	IL15
976	IL15RA
977	IL16
978	IL17A
979	IL17C
980	IL17F
981	IL17RA
982	IL17RB
983	IL18
984	IL18R1
985	IL19
986	IL1A
987	IL1B
988	IL1R1
989	IL1R2
990	IL1RAP
991	IL1RL1
992	IL1RL2
993	IL1RN
994	IL2
995	IL21
996	IL22
997	IL22RA1
998	IL23A
999	IL24
1000	IL25
1001	IL27
1002	IL27RA
1003	IL2RA
1004	IL2RG
1005	IL3
1006	IL31
1007	IL32
1008	IL33
1009	IL36A
1010	IL36B
1011	IL36G
1012	IL37
1013	IL4
1014	IL4I1
1015	IL4R
1016	IL5
1017	IL6
1018	IL6R
1019	IL6ST
1020	IL7
1021	IL7R
1022	IL9
1023	ILK
1024	ING1
1025	INHA
1026	INHBA
1027	INHBB
1028	INPP5D
1029	INS
1030	INSIG1
1031	INSIG2
1032	INSR
1033	IPMK
1034	IQGAP2
1035	IRAK1
1036	IRAK3
1037	IRAK4
1038	IREB2
1039	IRF1
1040	IRF2
1041	IRF3
1042	IRF4
1043	IRF5
1044	IRF6
1045	IRF7
1046	IRF8
1047	IRF9
1048	IRS1
1049	IRS2
1050	ISL1
1051	ITCH
1052	ITGA1
1053	ITGA2
1054	ITGA3
1055	ITGA5
1056	ITGA6
1057	ITGA9
1058	ITGAL
1059	ITGAM
1060	ITGAV
1061	ITGB1
1062	ITGB2
1063	ITGB3
1064	ITGB4
1065	ITGB6
1066	ITIH1
1067	ITK
1068	ITPR1
1069	Il3
1070	Ins1
1071	Irgm1
1072	JAG1
1073	JAG2
1074	JAK1
1075	JAK2
1076	JAK3
1077	JARID2
1078	JUN
1079	JUNB
1080	JUND
1081	JUP
1082	KAT2A
1083	KAT2B
1084	KAT5
1085	KAT6A
1086	KCNA3
1087	KCNIP3
1088	KCNJ11
1089	KCNK9
1090	KCNN4
1091	KDM1A
1092	KDM2B
1093	KDM3A
1094	KDM4A
1095	KDM4C
1096	KDM5A
1097	KDM5B
1098	KDM6B
1099	KDM8
1100	KDR
1101	KEAP1
1102	KIF1B
1103	KIF3A
1104	KISS1
1105	KISS1R
1106	KIT
1107	KITLG
1108	KL
1109	KLB
1110	KLF1
1111	KLF10
1112	KLF11
1113	KLF13
1114	KLF15
1115	KLF2
1116	KLF3
1117	KLF4
1118	KLF5
1119	KLF6
1120	KLF9
1121	KLK5
1122	KLRC4-KLRK1/KLRK1
1123	KMT2A
1124	KMT2D
1125	KNG1
1126	KRAS
1127	KRIT1
1128	KRT17
1129	KRT8
1130	Klra7 (includes others)
1131	L1CAM
1132	L2HGDH
1133	LAMA2
1134	LAMA5
1135	LAMC1
1136	LAMTOR1
1137	LAT
1138	LAT2
1139	LATS1
1140	LATS2
1141	LBP
1142	LBR
1143	LCAT
1144	LCK
1145	LCN2
1146	LCOR
1147	LCP2
1148	LDLR
1149	LECT2
1150	LEF1
1151	LEP
1152	LEPR
1153	LGALS1
1154	LGALS3
1155	LGALS8
1156	LGALS9
1157	LGR4
1158	LGR5
1159	LHB
1160	LHCGR
1161	LHX1
1162	LHX2
1163	LIF
1164	LILRB1
1165	LILRB4
1166	LIN28A
1167	LIN28B
1168	LIN9
1169	LINC-ROR
1170	LINC00963
1171	LINC01139
1172	LIPA
1173	LIPE
1174	LIPG
1175	LLGL2
1176	LMNA
1177	LMNB1
1178	LMO4
1179	LMX1A
1180	LMX1B
1181	LNX2
1182	LONP1
1183	LOX
1184	LPA
1185	LPAR1
1186	LPCAT3
1187	LPIN1
1188	LPL
1189	LRAT
1190	LRP1
1191	LRP2
1192	LRP5
1193	LRP6
1194	LRPAP1
1195	LRRK2
1196	LTA
1197	LTB
1198	LTB4R
1199	LTB4R2
1200	LTBP1
1201	LTBR
1202	LTF
1203	LY6E
1204	LY96
1205	LYL1
1206	LYN
1207	MACROH2A1
1208	MAF
1209	MAFB
1210	MAFF
1211	MAFG
1212	MAFK
1213	MAML1
1214	MAOA
1215	MAP2K1
1216	MAP2K2
1217	MAP2K3
1218	MAP2K4
1219	MAP2K5
1220	MAP2K6
1221	MAP2K7
1222	MAP3K1
1223	MAP3K14
1224	MAP3K3
1225	MAP3K5
1226	MAP3K7
1227	MAP3K8
1228	MAP4K4
1229	MAPK1
1230	MAPK10
1231	MAPK11
1232	MAPK12
1233	MAPK13
1234	MAPK14
1235	MAPK3
1236	MAPK7
1237	MAPK8
1238	MAPK8IP1
1239	MAPK9
1240	MAPKAP1
1241	MAPKAPK2
1242	MAPKAPK3
1243	MAPT
1244	MARK2
1245	MAS1
1246	MAT1A
1247	MAVS
1248	MAX
1249	MAZ
1250	MBD2
1251	MBP
1252	MBTD1
1253	MBTPS1
1254	MC2R
1255	MC4R
1256	MCL1
1257	MDGA2
1258	MDK
1259	MDM2
1260	MDM4
1261	MECOM
1262	MECP2
1263	MED1
1264	MED12
1265	MED13
1266	MEF2A
1267	MEF2C
1268	MEF2D
1269	MEG3
1270	MEIS1
1271	MEMO1
1272	MEN1
1273	MEOX2
1274	MERTK
1275	MESP1
1276	MESP2
1277	MET
1278	METTL3
1279	MFSD2A
1280	MGAT3
1281	MGAT5
1282	MGLL
1283	MGP
1284	MIF
1285	MIR17HG
1286	MITF
1287	MKNK1
1288	MLX
1289	MLXIPL
1290	MMP1
1291	MMP12
1292	MMP14
1293	MMP2
1294	MMP3
1295	MMP7
1296	MMP8
1297	MMP9
1298	MNT
1299	MOG
1300	MRTFA
1301	MRTFB
1302	MSC
1303	MSR1
1304	MST1
1305	MST1R
1306	MSTN
1307	MSX1
1308	MSX2
1309	MTA1
1310	MTA3
1311	MTDH
1312	MTM1
1313	MTOR
1314	MTPN
1315	MTTP
1316	MUC1
1317	MUC4
1318	MXI1
1319	MYB
1320	MYBL2
1321	MYC
1322	MYCBP2
1323	MYCN
1324	MYD88
1325	MYF5
1326	MYF6
1327	MYH9
1328	MYOC
1329	MYOCD
1330	MYOD1
1331	MYOG
1332	MYRF
1333	MYT1
1334	MYZAP
1335	MZF1
1336	Map3k7
1337	Mcpt4
1338	Mt1
1339	Mt2
1340	NAB2
1341	NAE1
1342	NAMPT
1343	NANOG
1344	NBEAL2
1345	NCAM1
1346	NCF1
1347	NCF4
1348	NCKAP1L
1349	NCL
1350	NCOA1
1351	NCOA2
1352	NCOA3
1353	NCOA4
1354	NCOA6
1355	NCOR1
1356	NCOR2
1357	NCR2
1358	NCSTN
1359	NDFIP1
1360	NDN
1361	NDRG1
1362	NDUFA13
1363	NEDD4
1364	NEDD9
1365	NELFB
1366	NEU3
1367	NEUROD1
1368	NEUROG1
1369	NEUROG2
1370	NEUROG3
1371	NF1
1372	NF2
1373	NFASC
1374	NFAT5
1375	NFATC1
1376	NFATC2
1377	NFATC3
1378	NFATC4
1379	NFE2
1380	NFE2L1
1381	NFE2L2
1382	NFIA
1383	NFIC
1384	NFIL3
1385	NFIX
1386	NFKB1
1387	NFKB2
1388	NFKBIA
1389	NFKBIB
1390	NFKBIZ
1391	NFYA
1392	NFYB
1393	NFYC
1394	NGF
1395	NGFR
1396	NHLH2
1397	NKX2-1
1398	NKX2-2-AS1
1399	NKX2-3
1400	NKX2-5
1401	NKX3-1
1402	NKX6-1
1403	NLRC5
1404	NLRP12
1405	NLRP3
1406	NLRX1
1407	NME1
1408	NMNAT1
1409	NMU
1410	NOD1
1411	NOD2
1412	NODAL
1413	NOG
1414	NONO
1415	NORAD
1416	NOS1
1417	NOS2
1418	NOS3
1419	NOSTRIN
1420	NOTCH1
1421	NOTCH2
1422	NOTCH3
1423	NOTCH4
1424	NOX1
1425	NOX4
1426	NPC1
1427	NPC1L1
1428	NPC2
1429	NPM1
1430	NPPA
1431	NPPB
1432	NPPC
1433	NPR1
1434	NPY
1435	NPY1R
1436	NPY2R
1437	NQO1
1438	NQO2
1439	NR0B1
1440	NR0B2
1441	NR1D1
1442	NR1H2
1443	NR1H3
1444	NR1H4
1445	NR1I2
1446	NR1I3
1447	NR2C2
1448	NR2E1
1449	NR2F1
1450	NR2F2
1451	NR3C1
1452	NR3C2
1453	NR4A1
1454	NR4A2
1455	NR4A3
1456	NR5A1
1457	NR5A2
1458	NR6A1
1459	NRAS
1460	NREP
1461	NRF1
1462	NRG1
1463	NRG4
1464	NRIP1
1465	NRL
1466	NRP1
1467	NRTN
1468	NSD2
1469	NSUN6
1470	NT5E
1471	NTF3
1472	NTF4
1473	NTN1
1474	NTRK1
1475	NTRK2
1476	NTS
1477	NUMB
1478	NUMBL
1479	NUP62
1480	NUPR1
1481	Nppb
1482	ODC1
1483	OGA
1484	OGG1
1485	OGT
1486	OLR1
1487	OMA1
1488	ONECUT1
1489	OPA1
1490	OPRM1
1491	ORAI1
1492	ORMDL3
1493	OSBPL8
1494	OSCAR
1495	OSM
1496	OSMR
1497	OTX2
1498	OXT
1499	P2RX7
1500	P2RY14
1501	P2RY2
1502	PADI2
1503	PAEP
1504	PAF1
1505	PAK1
1506	PAK4
1507	PARG
1508	PARK7
1509	PARP1
1510	PARP2
1511	PARP9
1512	PARPBP
1513	PAWR
1514	PAX1
1515	PAX2
1516	PAX3
1517	PAX4
1518	PAX5
1519	PAX6
1520	PAX7
1521	PAX8
1522	PBX1
1523	PBX3
1524	PCDH11Y
1525	PCGEM1
1526	PCGF2
1527	PCK1
1528	PCSK1
1529	PCSK2
1530	PCSK9
1531	PCYT1A
1532	PCYT2
1533	PDCD1
1534	PDCD4
1535	PDE5A
1536	PDGFA
1537	PDGFB
1538	PDGFC
1539	PDGFRA
1540	PDGFRB
1541	PDK2
1542	PDK4
1543	PDLIM2
1544	PDPK1
1545	PDX1
1546	PDYN
1547	PEBP1
1548	PECAM1
1549	PELI1
1550	PELP1
1551	PEMT
1552	PER1
1553	PER2
1554	PEX5L
1555	PF4
1556	PFKFB3
1557	PFKFB4
1558	PGF
1559	PGR
1560	PHB
1561	PHB2
1562	PHF1
1563	PHF12
1564	PHF21A
1565	PHLPP1
1566	PHLPP2
1567	PIAS1
1568	PIAS3
1569	PIAS4
1570	PIK3CA
1571	PIK3CD
1572	PIK3CG
1573	PIK3R1
1574	PIK3R2
1575	PIKFYVE
1576	PIM1
1577	PIM2
1578	PIM3
1579	PIN1
1580	PIP5K1A
1581	PITPNA
1582	PITX1
1583	PITX2
1584	PKD1
1585	PKM
1586	PKNOX1
1587	PLA2G10
1588	PLA2G1B
1589	PLA2G2A
1590	PLA2G2D
1591	PLA2G2E
1592	PLA2G4A
1593	PLA2G5
1594	PLA2G6
1595	PLA2R1
1596	PLAAT4
1597	PLAG1
1598	PLAGL1
1599	PLAT
1600	PLAU
1601	PLAUR
1602	PLCB1
1603	PLCB3
1604	PLCD1
1605	PLCE1
1606	PLCG1
1607	PLCG2
1608	PLCL1
1609	PLCL2
1610	PLD1
1611	PLD2
1612	PLG
1613	PLIN1
1614	PLIN5
1615	PLK1
1616	PLK2
1617	PLK4
1618	PLP1
1619	PLTP
1620	PMCH
1621	PML
1622	PMP22
1623	PNN
1624	PNPLA2
1625	PNPLA8
1626	PNPT1
1627	POLR3G
1628	POMC
1629	PON1
1630	PON2
1631	PON3
1632	POR
1633	POSTN
1634	POU2AF1
1635	POU2F1
1636	POU2F2
1637	POU3F1
1638	POU4F1
1639	POU4F2
1640	POU5F1
1641	PPARA
1642	PPARD
1643	PPARG
1644	PPARGC1A
1645	PPARGC1B
1646	PPBP
1647	PPIF
1648	PPP1R13L
1649	PPP1R15A
1650	PPP1R1B
1651	PPP2CA
1652	PPP2R5C
1653	PPP3CA
1654	PPP3CB
1655	PPP3R1
1656	PPP4R3A
1657	PPP4R3B
1658	PPP5C
1659	PPRC1
1660	PRDM1
1661	PRDM16
1662	PRDM5
1663	PRDM8
1664	PRDX1
1665	PRDX2
1666	PRF1
1667	PRKAA1
1668	PRKAA2
1669	PRKACA
1670	PRKAR1A
1671	PRKAR2B
1672	PRKCA
1673	PRKCB
1674	PRKCD
1675	PRKCE
1676	PRKCI
1677	PRKCQ
1678	PRKCZ
1679	PRKD1
1680	PRKG1
1681	PRKN
1682	PRL
1683	PRLR
1684	PRMT1
1685	PRMT5
1686	PRNP
1687	PROC
1688	PROCR
1689	PROX1
1690	PRPF19
1691	PSEN1
1692	PSEN2
1693	PSMB8
1694	PSMD10
1695	PTAFR
1696	PTBP1
1697	PTCH1
1698	PTCSC3
1699	PTEN
1700	PTF1A
1701	PTGDR2
1702	PTGER1
1703	PTGER2
1704	PTGER4
1705	PTGES
1706	PTGES3
1707	PTGFR
1708	PTGIR
1709	PTGIS
1710	PTGS1
1711	PTGS2
1712	PTH
1713	PTH1R
1714	PTHLH
1715	PTK2
1716	PTK2B
1717	PTN
1718	PTP4A1
1719	PTP4A3
1720	PTPN1
1721	PTPN11
1722	PTPN2
1723	PTPN22
1724	PTPN3
1725	PTPN6
1726	PTPRC
1727	PTPRE
1728	PTPRJ
1729	PTTG1
1730	PTX3
1731	PURA
1732	PYCARD
1733	Ptprd
1734	QKI
1735	RAB1B
1736	RABL6
1737	RAC1
1738	RACK1
1739	RAE1
1740	RAF1
1741	RAG2
1742	RALA
1743	RANBP9
1744	RAPGEF1
1745	RAPGEF3
1746	RARA
1747	RARB
1748	RARG
1749	RARRES2
1750	RASGRF1
1751	RASSF1
1752	RASSF5
1753	RB1
1754	RB1CC1
1755	RBL1
1756	RBL2
1757	RBM5
1758	RBP1
1759	RBP3
1760	RBPJ
1761	RCAN1
1762	REL
1763	RELA
1764	RELB
1765	RELN
1766	REN
1767	REST
1768	RET
1769	RETN
1770	RETNLB
1771	RFX1
1772	RFX3
1773	RGCC
1774	RGS1
1775	RGS16
1776	RGS2
1777	RGS4
1778	RHO
1779	RHOA
1780	RHOB
1781	RICTOR
1782	RIPK1
1783	RIPK2
1784	RLN1
1785	RLN2
1786	RMRP
1787	RNASE1
1788	RNASE2
1789	RNASEL
1790	RND3
1791	RNF2
1792	RNF20
1793	RNF216
1794	RNF31
1795	ROCK1
1796	ROCK2
1797	ROR1
1798	RORA
1799	RORC
1800	RPA1
1801	RPL22
1802	RPS6KA3
1803	RPS6KA4
1804	RPS6KA5
1805	RPS6KB1
1806	RPS6KB2
1807	RPSA
1808	RPTOR
1809	RTN4
1810	RUNX1
1811	RUNX2
1812	RUNX3
1813	RUVBL1
1814	RXFP2
1815	RXRA
1816	RXRB
1817	RXRG
1818	RYR2
1819	Ren2
1820	Retnla
1821	Rhox5
1822	S100A4
1823	S100A6
1824	S100A7
1825	S100A8
1826	S100A9
1827	S100B
1828	S1PR1
1829	S1PR2
1830	S1PR3
1831	SAA1
1832	SAFB
1833	SAFB2
1834	SAMHD1
1835	SAMSN1
1836	SART1
1837	SASH1
1838	SAT1
1839	SATB1
1840	SAV1
1841	SCAP
1842	SCARB1
1843	SCD
1844	SCGB1A1
1845	SCP2
1846	SCX
1847	SDCBP
1848	SEL1L
1849	SELE
1850	SELENOS
1851	SELP
1852	SELPLG
1853	SEMA7A
1854	SENP1
1855	SERPINA1
1856	SERPINE1
1857	SERPINE2
1858	SERPINF1
1859	SERTAD2
1860	SET
1861	SETD2
1862	SETD7
1863	SFN
1864	SFPQ
1865	SFRP1
1866	SFRP4
1867	SFTPA1
1868	SFTPD
1869	SGK1
1870	SGMS1
1871	SGPL1
1872	SGPP1
1873	SGPP2
1874	SH2D1A
1875	SH3BP2
1876	SH3KBP1
1877	SH3TC2
1878	SHARPIN
1879	SHC1
1880	SHH
1881	SIAH2
1882	SIGIRR
1883	SIK1/SIK1B
1884	SIK3
1885	SIM1
1886	SIM2
1887	SIN3A
1888	SIRPA
1889	SIRT1
1890	SIRT2
1891	SIRT3
1892	SIRT6
1893	SIRT7
1894	SIX1
1895	SIX5
1896	SKI
1897	SKIL
1898	SKP2
1899	SLC13A1
1900	SLC16A1
1901	SLC16A2
1902	SLC18A2
1903	SLC18A3
1904	SLC22A1
1905	SLC22A6
1906	SLC27A4
1907	SLC29A1
1908	SLC2A1
1909	SLC2A4
1910	SLC30A7
1911	SLC4A1
1912	SLC51A
1913	SLC5A5
1914	SLC6A1
1915	SLC6A2
1916	SLC6A3
1917	SLC6A4
1918	SLC7A2
1919	SLC9A1
1920	SLC9A3R1
1921	SLCO1B3
1922	SLPI
1923	SMAD1
1924	SMAD2
1925	SMAD3
1926	SMAD4
1927	SMAD5
1928	SMAD6
1929	SMAD7
1930	SMARCA2
1931	SMARCA4
1932	SMARCB1
1933	SMARCC1
1934	SMARCD3
1935	SMARCE1
1936	SMO
1937	SMPD1
1938	SMPD2
1939	SMPD3
1940	SMTNL1
1941	SMURF1
1942	SMURF2
1943	SMYD1
1944	SMYD3
1945	SNAI1
1946	SNAI2
1947	SNCA
1948	SNHG20
1949	SOAT1
1950	SOCS1
1951	SOCS2
1952	SOCS3
1953	SOCS6
1954	SOD1
1955	SOD2
1956	SORT1
1957	SOST
1958	SOX1
1959	SOX10
1960	SOX11
1961	SOX17
1962	SOX2
1963	SOX3
1964	SOX4
1965	SOX5
1966	SOX6
1967	SOX7
1968	SOX9
1969	SP1
1970	SP110
1971	SP3
1972	SP4
1973	SPARC
1974	SPDEF
1975	SPHK1
1976	SPHK2
1977	SPI1
1978	SPIB
1979	SPINT1
1980	SPINT2
1981	SPOP
1982	SPP1
1983	SPRY1
1984	SPRY2
1985	SPRY4-IT1
1986	SPTLC2
1987	SPZ1
1988	SQSTM1
1989	SRA1
1990	SRC
1991	SRD5A1
1992	SREBF1
1993	SREBF2
1994	SRF
1995	SRSF1
1996	SRSF2
1997	SRSF3
1998	SS18
1999	SSB
[truncated: 314 more rows]
