# Supplementary material for: The Coronavirus Network Explorer: mining a large-scale knowledge graph for effects of SARS-CoV-2 on host cell function
Source: BMC Bioinformatics. 2021 May 3;22:229. doi: 10.1186/s12859-021-04148-x (PMC8091149; doi:10.1186/s12859-021-04148-x)
Supplement: Supplementary file 2 — Additional file 2. Jupyter notebook with example code and data. [file 12859_2021_4148_MOESM2_ESM.tar › supplementary_code/data/Pneumonia.txt]

ALB	-1
BSG	-1
CARD9	-1
CCR2	-1
CYLD	-1
FLT3LG	1
HIF1A	-1
IFNG	-1
IL1R1	-1
LTBR	-1
MYD88	-1
NFATC2	-1
NFATC3	-1
NFKBIZ	-1
PLA2G10	1
PTAFR	1
PTEN	1
PTPN6	-1
SFTPA1	-1
SIRT1	-1
SOCS1	-1
STAT1	-1
TGFB1	-1
TNFRSF1A	-1
