# Supplementary material for: The Coronavirus Network Explorer: mining a large-scale knowledge graph for effects of SARS-CoV-2 on host cell function
Source: BMC Bioinformatics. 2021 May 3;22:229. doi: 10.1186/s12859-021-04148-x (PMC8091149; doi:10.1186/s12859-021-04148-x)
Supplement: Supplementary file 2 — Additional file 2. Jupyter notebook with example code and data. [file 12859_2021_4148_MOESM2_ESM.tar › supplementary_code/data/Myocarditis.txt]

ADIPOQ	1
BCL6	-1
CCL2	1
CCL3L3	1
CCR2	1
CCR5	1
CLU	-1
CSF2	1
CTLA4	-1
CXCR3	-1
Ccl2	1
F2R	-1
IFNA4	-1
IFNB1	-1
IFNG	-1
IGHM	-1
IL17A	-1
IL1R1	1
IL22	-1
IL23A	1
IL5	1
KLF2	-1
MAVS	-1
MMP9	-1
PRF1	1
PRKCQ	1
SOCS1	-1
STAT4	-1
TBX21	-1
TGFB1	-1
TICAM1	-1
TREX1	-1
