# Supplementary material for: The Coronavirus Network Explorer: mining a large-scale knowledge graph for effects of SARS-CoV-2 on host cell function
Source: BMC Bioinformatics. 2021 May 3;22:229. doi: 10.1186/s12859-021-04148-x (PMC8091149; doi:10.1186/s12859-021-04148-x)
Supplement: Supplementary file 2 — Additional file 2. Jupyter notebook with example code and data. [file 12859_2021_4148_MOESM2_ESM.tar › supplementary_code/data/Coagulation of blood.txt]

AGER	1
APLN	-1
APOE	-1
APOH	-1
AVP	1
C3	1
CCL11	1
CCL5	1
CD36	1
CD40LG	1
CLEC1B	1
CRP	1
CSF3	1
CX3CL1	1
CXCL12	1
CXCL8	1
ENTPD1	-1
F10	1
F2	1
F2R	1
F3	1
F7	1
FCGR2A	1
GNAI2	1
GNAQ	1
HSPG2	-1
IL17A	1
IL6	1
LCN2	1
LYN	-1
MAPK1	1
MMP1	1
MRTFA	1
MRTFB	1
NOS3	-1
NPC1	-1
ORAI1	1
PDGFA	-1
PDGFB	-1
PDGFRA	-1
PECAM1	-1
PF4	1
PLAT	1
PON2	-1
PROC	-1
PROCR	-1
PTGIR	-1
PTPRJ	1
RETN	1
RPTOR	1
SELP	1
SELPLG	1
SERPINE2	-1
SERPINF1	-1
SNAI1	-1
STIM1	1
TAC1	1
THBS1	1
THPO	1
TLR2	1
TLR4	1
TSLP	1
VWF	1
ZEB1	1
